# Supplementary material for: Microdiversity and fine-scale niche differentiation support persistence and coexistence of acidophiles in acid mine drainage
Source: Front Microbiol. 2025 Dec 3;16:1697424. doi: 10.3389/fmicb.2025.1697424 (PMC12709672; doi:10.3389/fmicb.2025.1697424)
Supplement: Supplementary file 1 [file Table_1.xlsx]

## Sheet: Sheet1
Sample	Site	Type	Time	Elevation	ORP	Temperature	DO	EC	pH	SO42	Mn	Fe	Cu	Zn	Cd	SRA accesion
W1_D23	1	Water	D23	540	329	17.3	4.27	24.075	3.87	307.29	393.104	5187.2	35.6451	632.566	7.38149	SRR35104846
W2_D23	2	Water	D23	540	264.45	16.1	4.97	1.669	5.64	20789.9	11.4313	32.5527	0.401083	15.6419	0.173683	SRR35104845
W3_D23	3	Water	D23	540	306.55	17.8	2.05	22.995	2.075	565.338	561.072	5356.08	42.3831	1021.58	9.54273	SRR35104794
W4_D23	4	Water	D23	540	291.8	14.6	4.3	5.595	3.545	29766	83.8145	916.335	0.161312	55.7423	0.130227	SRR35104758
W5_D23	5	Water	D23	660	261.5	16	2.96	1.129	3.01	5156.86	8.18981	12.2463	0.148046	3.72699	0.0382731	SRR35104747
W6_D23	6	Water	D23	660	450.4	16	1.95	8.955	1.9	562.996	15.919	1087.89	1.87638	29.7704	0.364119	SRR35104736
W7A_D23	7	Water	D23	692	513.05	16	2.54	1.834	2.58	4921	4.59049	26.2242	1.06485	5.546	0.0634454	SRR35104834
W8_D23	8	Water	D23	721	485.65	17.8	2.21	8.3135	1.955	805.429	43.3999	1701.44	56.4898	101.394	1.40233	SRR35104823
W11_D23	11	Water	D23	700	465.95	18.5	1.94	9.667	1.95	567.19	22.749	1739.4	22.4521	92.4968	1.45246	SRR35104784
W12_D23	12	Water	D23	637	440.1	19.3	2.42	38.15	1.67	6474.59	155.344	10861.3	80.2061	409.394	5.20778	SRR35104773
W13_D23	13	Water	D23	637	427.35	14.4	2.95	0.406	3.225	359.909	0.374794	21.1331	0.174271	1.12079	0.0110541	SRR35104844
W14_D23	14	Water	D23	610	38.55	17	3.05	0.471	6.795	455.906	6.52686	17.3088	0.133072	10.1805	0.0541617	SRR35104805
W16_D23	16	Water	D23	610	315.85	15.2	3.01	0.74	3.325	634.88	5.70217	16.8227	0.268629	5.76195	0.0890522	SRR35104802
W17_D23	17	Water	D23	420.5	477.9	18.8	2.44	5.785	2.33	4819.85	191.86	228.345	3.60757	266.449	2.181	SRR35104801
W18_D23	18	Water	D23	422.5	481.85	19.8	2	6.75	2.165	6839.04	223.456	1194.66	5.48721	557.222	5.15162	SRR35104800
W19_D23	19	Water	D23	380	507.6	18.3	2.93	4.073	2.605	3760.04	112.314	306.113	2.99076	164.486	1.25239	SRR35104799
W20_D23	20	Water	D23	420	284.95	18.5	2.13	7.185	3.285	7580.66	173.443	1595.86	0.109386	136.617	0.35161	SRR35104798
W21_D23	21	Water	D23	140	22.5	18.5	3.01	0.662	6.645	534.852	0.495271	4.88713	0.0185057	0.696067	0.00377021	SRR35104797
W22_D23	22	Water	D23	220	58	20	3	0.3985	7.08	377.758	1.15273	2.07277	0.00573703	1.94547	0.0159664	SRR35104796
W23_D23	23	Water	D23	220	18.25	18.1	3.15	0.378	8.4	371.312	47.9504	2.519	0.687115	23.9361	0.315153	SRR35104795
W24_D23	24	Water	D23	330	211.25	18	2.5	4.221	4.12	1805.81	63.954	0.988677	0.916554	32.3556	0.428399	SRR35104793
W25_D23	25	Water	D23	374	132.85	17.5	2.2	0.2355	6.275	334.054	0.307973	0.237572	0.00802022	0.197281	0.00108064	SRR35104792
W26_D23	26	Water	D23	500	64.25	16.1	1.94	2.1145	5.065	1746.35	43.7361	104.499	0.00526986	14.9224	0.0284608	SRR35104791
W27_D23	27	Water	D23	500	437.95	15	3.22	2.3215	2.68	1828.23	48.6546	106.909	1.44493	61.4956	0.557261	SRR35104790
W28_D23	28	Water	D23	500	467.35	15.3	2.05	6.347	2.285	10440	211.532	3173.65	26.0803	355.088	4.13926	SRR35104789
W29_D23	29	Water	D23	500	82.3	17.2	2.47	0.479	6.745	572.873	3.86745	13.869	0.125073	2.44288	0.0231442	SRR35104788
W30_D23	30	Water	D23	500	469.05	16.9	1.92	4.625	2.325	4779.48	50.733	1177.81	13.709	69.7901	1.10474	SRR35104763
W31_D23	31	Water	D23	500	140	15.2	3.21	0.21135	5.98	354.063	0.687649	9.6359	0.0996508	0.883819	0.0103179	SRR35104761
W32_D23	32	Water	D23	580	480.3	16	3.25	2.311	2.46	1422.39	15.9971	110.83	1.20468	23.8803	0.263194	SRR35104760
W3_M24	3	Water	M24	540	486.8	14.5	9.81	1.756	2.63	1074.28	35.32	199.04	1.12	28.72	0.22	SRR35104757
W1_M24	1	Water	M24	540	550.1	13.79	9.4	5.786	2.08	5881.76	121.84	1467.73	10.71	165.68	0.99	SRR35104759
W41_M24	41	Water	M24	540	397	12.49	5.22	8.83	2.28	7881.32	142.15	2033.53	13.33	272.02	1.64	SRR35104739
W44_M24	44	Water	M24	500	412	13.21	5.4	5.76	2.31	2660.58	96.59	1079.64	7.72	133.83	0.78	SRR35104737
W26_M24	26	Water	M24	500	270.1	17.5	1.5	2.968	3.34	13794.4	85.6	249.29	0.009	36.81	0.14	SRR35104750
W28_M24	28	Water	M24	500	453.2	15.4	2.21	12.72	1.87	12238.5	233.21	4173.19	33.9	504.54	2.59	SRR35104749
W30_M24	30	Water	M24	500	469.1	16.3	1.92	6.364	1.89	6948.63	88.48	2226.75	21.29	141.11	1.03	SRR35104748
W43_M24	43	Water	M24	500	525.7	14.3	9.29	1.339	2.48	917.04	28.87	84.43	0.9	43.54	0.21	SRR35104738
W40_M24	40	Water	M24	637	517.7	11.2	7.87	3.132	2.05	1087.45	3.68	325.63	2.24	10.03	0.1	SRR35104740
W39_M24	39	Water	M24	637	571.9	13.1	10.16	1.395	2.1	599.29	2.05	207.73	0.39	4.84	0.04	SRR35104741
W38_M24	38	Water	M24	637	594	13.2	9.58	8.08	1.59	6197.87	14.01	1782.86	3.49	54.12	0.43	SRR35104742
W12_M24	12	Water	M24	637	487.3	17	7.09	28.05	1.29	13961.5	51.44	4215.88	37.26	178.37	1.35	SRR35104752
W8_M24	8	Water	M24	721	526.1	18.5	4.56	7.229	2.84	93.84	2.6	6.75	0.27	3.52	0.06	SRR35104755
W10_M24	10	Water	M24	721	482	17.8	8.24	2.07	1.14	6364.98	25.53	5229.94	1.56	74.93	0.55	SRR35104754
W34_M24	34	Water	M24	700	542.4	14.9	3.06	20.62	1.25	11575	21.099	3483.7	28.58	146.98	1.43	SRR35104745
W11_M24	11	Water	M24	700	509.3	17.1	2.95	14.21	2.31	329.28	3.82	28.26	1.1	5.95	0.06	SRR35104753
W20_M24	20	Water	M24	420	319.4	17.5	3.5	7.953	2.78	7541.34	178.47	2143.61	0.009	198.2	0.25	SRR35104751
W31_M24	31	Water	M24	500	56.7	15	8.77	0.254	7.28	75.73	0.6	3.88	0.009	0.6	0.004	SRR35104746
W35_M24	35	Water	M24	660	507.3	13	8.24	1.481	2.1	1849.73	15.33	351.37	10.34	77.79	0.71	SRR35104744
W6_M24	6	Water	M24	660	601.3	18.1	8.55	6.936	1.8	5412.54	17.34	1403.04	2.21	52.96	0.4	SRR35104756
W36_M24	36	Water	M24	660	478.4	13.7	5.57	4.534	1.73	1499.87	4.51	393.24	2.73	25.68	0.24	SRR35104743
W40_J24	40	Water	J24	637	517	23.8	7.61	2.177	2.19	803.44	3.36	150.26	0.62	6.64	0.07	SRR35104832
W34_J24	34	Water	J24	700	490	21.8	7.2	1.515	2.4	153.12	0.82	4.83	0.54	1.84	0.02	SRR35104833
W7_J24	7	Water	J24	692	497	19.9	2.15	0.667	2.83	32.1	0.42	0.39	6.64	0.71	0.005	SRR35104842
W8_J24	8	Water	J24	721	678	18.1	8.55	4.93	1.92	2348.59	16.82	587.67	10.38	36.62	0.31	SRR35104841
W9_J24	9	Water	J24	721	660	13.1	10.16	1.317	2.43	261.78	1.96	67.71	0.8	3.84	0.05	SRR35104840
W10_J24	10	Water	J24	721	548	21.8	7.2	0.1095	3.73	16.46	0.45	0.19	0.05	0.67	0.007	SRR35104839
W3_J24	3	Water	J24	540	505.4	10.83	11.14	18.85	1.87	14116.2	226.89	5319.84	26.04	480.92	2.7	SRR35104843
W45_J24	45	Water	J24	500	339	20.9	3.35	5.4	2.6	1321.24	88.15	789.31	0.56	48.56	0.27	SRR35104829
W26_J24	26	Water	J24	500	312	18.4	2.11	3.66	2.94	5935.27	74.37	611.95	0.75	81.64	0.74	SRR35104838
W42_J24	42	Water	J24	500	332	19	5.21	24.7	1.89	2244.04	362.66	8167.28	19.23	778.14	3.53	SRR35104831
W28_J24	28	Water	J24	500	475	17.2	1.76	13.3	2.17	11047.3	347.62	5645.86	41.12	721.8	3.48	SRR35104837
W30_J24	30	Water	J24	500	490	17.3	1.96	5.24	2.25	4097.07	52.08	1206.65	9.13	87.68	0.64	SRR35104835
W29_J24	29	Water	J24	500	163	17.1	8.54	0.506	7.43	9.37	2.53	0.78	0.03	0.19	0	SRR35104836
W43_J24	43	Water	J24	500	546	17.4	9.04	1.62	2.91	479.93	31.59	71.54	1.03	53.97	0.29	SRR35104830
W2_J24	2	Water	J24	540	517.7	11.2	7.87	0.754	6.63	293.88	10.58	7.76	0.06	4.53	0.04	SRR35104735
S2_D23	2	Sediment	D23	NA	NA	NA	NA	NA	NA	NA	NA	NA	NA	NA	NA	SRR35104828
S5_D23	5	Sediment	D23	NA	NA	NA	NA	NA	NA	NA	NA	NA	NA	NA	NA	SRR35104827
S6_D23	6	Sediment	D23	NA	NA	NA	NA	NA	NA	NA	NA	NA	NA	NA	NA	SRR35104826
S7_D23	7	Sediment	D23	NA	NA	NA	NA	NA	NA	NA	NA	NA	NA	NA	NA	SRR35104825
S8_D23	8	Sediment	D23	NA	NA	NA	NA	NA	NA	NA	NA	NA	NA	NA	NA	SRR35104824
S9_D23	9	Sediment	D23	NA	NA	NA	NA	NA	NA	NA	NA	NA	NA	NA	NA	SRR35104822
S10A_D23	10A	Sediment	D23	NA	NA	NA	NA	NA	NA	NA	NA	NA	NA	NA	NA	SRR35104821
S10B_D23	10B	Sediment	D23	NA	NA	NA	NA	NA	NA	NA	NA	NA	NA	NA	NA	SRR35104820
S11A_D23	11A	Sediment	D23	NA	NA	NA	NA	NA	NA	NA	NA	NA	NA	NA	NA	SRR35104819
S11B_D23	11B	Sediment	D23	NA	NA	NA	NA	NA	NA	NA	NA	NA	NA	NA	NA	SRR35104818
S12_D23	12	Sediment	D23	NA	NA	NA	NA	NA	NA	NA	NA	NA	NA	NA	NA	SRR35104817
S13_D23	13	Sediment	D23	NA	NA	NA	NA	NA	NA	NA	NA	NA	NA	NA	NA	SRR35104816
S14_D23	14	Sediment	D23	NA	NA	NA	NA	NA	NA	NA	NA	NA	NA	NA	NA	SRR35104787
S16_D23	16	Sediment	D23	NA	NA	NA	NA	NA	NA	NA	NA	NA	NA	NA	NA	SRR35104786
S18_D23	18	Sediment	D23	NA	NA	NA	NA	NA	NA	NA	NA	NA	NA	NA	NA	SRR35104785
S19_D23	19	Sediment	D23	NA	NA	NA	NA	NA	NA	NA	NA	NA	NA	NA	NA	SRR35104783
S20_D23	20	Sediment	D23	NA	NA	NA	NA	NA	NA	NA	NA	NA	NA	NA	NA	SRR35104782
S21_D23	21	Sediment	D23	NA	NA	NA	NA	NA	NA	NA	NA	NA	NA	NA	NA	SRR35104781
S22_D23	22	Sediment	D23	NA	NA	NA	NA	NA	NA	NA	NA	NA	NA	NA	NA	SRR35104780
S23_D23	23	Sediment	D23	NA	NA	NA	NA	NA	NA	NA	NA	NA	NA	NA	NA	SRR35104779
S26_D23	26	Sediment	D23	NA	NA	NA	NA	NA	NA	NA	NA	NA	NA	NA	NA	SRR35104778
S31_D23	31	Sediment	D23	NA	NA	NA	NA	NA	NA	NA	NA	NA	NA	NA	NA	SRR35104777
S32_D23	32	Sediment	D23	NA	NA	NA	NA	NA	NA	NA	NA	NA	NA	NA	NA	SRR35104776
S3_M24	3	Sediment	M24	NA	NA	NA	NA	NA	NA	NA	NA	NA	NA	NA	NA	SRR35104774
S1_M24	1	Sediment	M24	NA	NA	NA	NA	NA	NA	NA	NA	NA	NA	NA	NA	SRR35104775
S4_M24	4	Sediment	M24	NA	NA	NA	NA	NA	NA	NA	NA	NA	NA	NA	NA	SRR35104772
S41_M24	41	Sediment	M24	NA	NA	NA	NA	NA	NA	NA	NA	NA	NA	NA	NA	SRR35104804
S26_M24	26	Sediment	M24	NA	NA	NA	NA	NA	NA	NA	NA	NA	NA	NA	NA	SRR35104762
S28_M24	28	Sediment	M24	NA	NA	NA	NA	NA	NA	NA	NA	NA	NA	NA	NA	SRR35104815
S30_M24	30	Sediment	M24	NA	NA	NA	NA	NA	NA	NA	NA	NA	NA	NA	NA	SRR35104814
S43_M24	43	Sediment	M24	NA	NA	NA	NA	NA	NA	NA	NA	NA	NA	NA	NA	SRR35104803
S40_M24	40	Sediment	M24	NA	NA	NA	NA	NA	NA	NA	NA	NA	NA	NA	NA	SRR35104806
S39_M24	39	Sediment	M24	NA	NA	NA	NA	NA	NA	NA	NA	NA	NA	NA	NA	SRR35104807
S38_M24	38	Sediment	M24	NA	NA	NA	NA	NA	NA	NA	NA	NA	NA	NA	NA	SRR35104808
S12_M24	12	Sediment	M24	NA	NA	NA	NA	NA	NA	NA	NA	NA	NA	NA	NA	SRR35104765
S33_M24	33	Sediment	M24	NA	NA	NA	NA	NA	NA	NA	NA	NA	NA	NA	NA	SRR35104813
S8_M24	8	Sediment	M24	NA	NA	NA	NA	NA	NA	NA	NA	NA	NA	NA	NA	SRR35104769
S10_M24	10	Sediment	M24	NA	NA	NA	NA	NA	NA	NA	NA	NA	NA	NA	NA	SRR35104767
S9_M24	9	Sediment	M24	NA	NA	NA	NA	NA	NA	NA	NA	NA	NA	NA	NA	SRR35104768
S34_M24	34	Sediment	M24	NA	NA	NA	NA	NA	NA	NA	NA	NA	NA	NA	NA	SRR35104812
S11_M24	11	Sediment	M24	NA	NA	NA	NA	NA	NA	NA	NA	NA	NA	NA	NA	SRR35104766
S7_M24	7	Sediment	M24	NA	NA	NA	NA	NA	NA	NA	NA	NA	NA	NA	NA	SRR35104770
S20_M24	20	Sediment	M24	NA	NA	NA	NA	NA	NA	NA	NA	NA	NA	NA	NA	SRR35104764
S35_M24	35	Sediment	M24	NA	NA	NA	NA	NA	NA	NA	NA	NA	NA	NA	NA	SRR35104811
S6_M24	6	Sediment	M24	NA	NA	NA	NA	NA	NA	NA	NA	NA	NA	NA	NA	SRR35104771
S36_M24	36	Sediment	M24	NA	NA	NA	NA	NA	NA	NA	NA	NA	NA	NA	NA	SRR35104810
S37_M24	37	Sediment	M24	NA	NA	NA	NA	NA	NA	NA	NA	NA	NA	NA	NA	SRR35104809
